# Supplementary material for: Brain Activation of Elite Race Walkers in Action Observation, Motor Imagery, and Motor Execution Tasks: A Pilot Study
Source: Front Hum Neurosci. 2019 Mar 1;13:80. doi: 10.3389/fnhum.2019.00080 (PMC6405507; doi:10.3389/fnhum.2019.00080)
Supplement: Supplementary file 1 [file Table_1.XLSX]

## Sheet: supplemental_material_beta valu
subject	group	motortask	time	ch1	ch2	ch3	ch4	ch5	ch6	ch7	ch8	ch9	ch10	ch11	ch12	ch13	ch14	ch15	ch16	ch17	ch18	ch19	ch20	ch21	ch22	ch23	ch24	ch25	ch26	ch27	ch28	ch29	ch30	ch31	ch32	ch33	ch34	ch35	ch36	ch37	ch38	ch39	ch40	ch41	ch42	ch43	ch44	ch45
sub1	athlete group	motor execution	first part	0.039897	0.01977	0.014422	0.010779	0.018962	0.05003	0.04182	0.027565	-0.019612	-0.014284	0.0087278	0.033089	0.058203	0.04839	-0.007757	-0.035513	-0.0083623	0.01984	0.025345	0.0089378	0.030594	-0.27296	-0.019585	-0.20104	0.018271	0.029571	0.040401	-0.0042264	-0.041664	-0.017523	0.0060808	0.012978	-0.0012052	0.038841	-0.05039	-0.0029431	-0.077295	0.023617	0.00085946	0.0055747	0.0036711	-0.098142	-0.046557	-0.02509	0.012928
sub2	athlete group	motor execution	first part	0.019491	0.028641	-0.011724	-0.0067757	0.012625	0.010209	0.022599	0.044228	-5.6932e-05	-0.24034	0.0010408	0.015125	0.0066333	0.02456	0.014059	-0.016312	-0.041815	0.0044102	0.013943	0.023655	0.029961	-0.15516	-0.015308	-0.01538	0.0094697	-0.0094188	0.021915	0.0085447	-0.076035	-0.030323	0.011327	0.0025769	0.019224	0.013752	-0.0045512	-0.02756	-0.011161	-0.0092891	-0.00016863	0.0034651	-0.0045102	-0.030893	-0.0074054	-0.0082507	0.010026
sub3	athlete group	motor execution	first part	-0.009151	-0.034261	-0.019408	-0.032297	-0.049999	-0.02726	0.0031221	-0.049709	-0.022341	-0.041876	-0.025785	-0.047382	-0.0041242	-0.0091612	-0.038148	-0.041439	-0.017246	-0.022415	-0.015622	-0.0069559	-0.0085204	-0.032798	-0.045426	-0.012664	-0.0076936	-0.055168	-0.0078371	-0.02807	-0.070645	-0.022086	-0.018323	-0.022577	-0.0026131	-0.014009	-0.01196	-0.024409	-0.019895	-0.031438	-0.0073259	-0.0072032	-0.017005	-0.065608	-0.02105	-0.041233	-0.0095387
sub4	athlete group	motor execution	first part	0.016881	0.0071998	0.0091713	0.0048867	0.0054393	0.0040637	0.017197	-0.0074336	0.0073656	0.0088211	0.0065858	0.0074614	0.01089	-0.00085789	-0.0049069	0.011396	0.010309	0.0081445	0.010553	0.025156	-0.00044007	0.011647	0.015483	0.0074842	0.0053045	0.0075851	0.021853	0.013167	0.0032249	0.0046778	0.0063857	0.0083949	0.026212	0.033102	0.012325	0.01466	0.0031204	-0.0041497	0.0036507	0.025561	0.028687	0.0017329	0.0038297	-0.0034163	0.0029725
sub1	athlete group	motor imagery	first part	0.011744	0.029335	0.028961	0.005117	0.0028671	-0.0081808	0.0015827	0.016771	0.032355	-0.0054874	0.01503	0.0058352	0.0077562	0.015552	0.01679	-8.3327e-05	0.0069382	-0.0021725	-0.020079	0.00056071	0.029322	0.010487	-0.012685	-0.12388	-0.0005795	-0.011434	0.022337	0.01656	-0.011809	-0.0066698	-0.018952	-0.048375	0.00071471	-0.0034306	-0.001293	-0.01494	-0.11569	0.0043679	-0.058474	-0.0033637	-0.0022793	-0.064527	-0.035334	-0.016741	-0.018503
sub2	athlete group	motor imagery	first part	0.046218	0.04436	0.0471	0.019932	0.026409	0.045012	0.05456	0.037939	0.042097	0.041906	0.020462	0.042046	0.041054	0.042525	0.030494	0.037103	0.040098	0.029389	0.036726	0.03105	0.021339	-0.013461	0.024795	0.023282	0.02485	0.031648	0.018013	0.0070368	0.032678	0.006345	0.0081798	0.011333	0.0079993	0.012649	-0.0038705	0.0068686	0.0010116	0.019923	0.0091361	0.0086911	0.0017855	0.019586	0.011489	0.0084562	0.019541
sub3	athlete group	motor imagery	first part	0.015507	0.02323	0.047537	0.039059	0.050447	-0.0060338	-0.010329	-0.016441	0.062426	0.0076225	0.041091	0.052442	0.017232	0.0185	0.0052626	-0.0057631	0.023036	0.060268	0.040773	-0.013277	0.059874	-0.0059095	0.027824	0.02986	0.041209	0.035046	0.066689	0.069846	0.059276	0.052099	0.02559	0.060072	0.0035852	0.099111	0.060578	0.057555	0.058949	0.047858	0.050008	0.017681	0.06708	0.025427	0.027481	0.071932	0.031021
sub4	athlete group	motor imagery	first part	0.0087838	-0.0034413	0.016233	0.024195	0.014213	0.0010761	0.017516	-0.0096768	0.014375	0.012997	0.013801	0.015837	0.0015465	0.0022865	0.0075819	0.012575	0.01093	0.016111	0.013804	0.0077827	0.004539	0.013382	0.016261	0.016434	0.028077	0.0033334	-0.00083697	0.0068179	0.014801	0.017288	0.011647	0.0082727	0.00053009	-0.0047424	0.0051377	0.014105	0.011447	0.0027633	0.0057031	-0.0023621	-0.0032373	0.0017178	0.0049008	-0.0031799	0.0066281
sub1	athlete group	motor observation	first part	-0.016608	-0.0082556	-0.011642	-0.028816	-0.0295	-0.041988	-0.040643	-0.024903	-0.016808	-0.033255	-0.012165	-0.015675	-0.035662	-0.028147	-0.021997	-0.026488	-0.017645	-0.019595	-0.038422	-0.023954	-0.0091908	-0.048216	-0.023556	-0.23045	-0.016169	-0.059002	-0.0040996	-0.0068786	-0.025059	-0.029986	-0.040356	-0.050164	-0.025826	-0.011449	0.0061046	-0.02131	-0.090403	-0.019699	-0.060256	-0.016803	-0.0048033	-0.044249	-4.798e-05	-0.041078	-0.042718
sub2	athlete group	motor observation	first part	-0.014426	-0.011008	-0.015938	-0.009869	-0.0014796	0.0016419	0.0021393	0.0021923	-0.0020688	-0.04705	-0.015064	0.018351	0.005648	0.0023271	0.0044702	0.0048134	-0.02073	0.0066528	0.012117	0.0091391	0.008348	-0.16907	-0.0019162	-0.0025094	0.00036921	0.016637	0.0030775	0.0067474	-0.044694	-0.010153	0.001461	0.0064892	0.0033452	0.006443	-0.0014904	-0.019354	-0.00087991	-0.0019624	0.0048293	-0.0004845	-0.0057128	-0.024506	-0.006363	0.00030485	0.00020025
sub3	athlete group	motor observation	first part	-0.034433	-0.051713	-0.061332	-0.042015	-0.026434	-0.031298	-0.022496	-0.056114	-0.027507	-0.052799	-0.031148	-0.016471	-0.024246	-0.020134	-0.033138	-0.042817	-0.039641	-0.01658	-0.017616	-0.026547	-0.0074908	-0.034392	-0.034192	-0.0099578	0.0016522	-0.040455	5.1638e-05	-0.0067541	-0.032593	0.000178	-0.0073468	-0.010507	-0.011646	0.028056	0.0043868	0.0020697	-0.0028992	0.003383	-0.0086012	0.014681	0.020954	0.11114	-0.0067547	-0.0013166	0.0076295
sub4	athlete group	motor observation	first part	0.017346	-0.001335	0.030777	0.020892	0.012294	0.0054118	0.034198	-0.0097072	0.023567	0.025597	0.018328	0.0041851	0.00026948	0.0089673	0.014738	0.022403	0.016004	0.011546	0.0083687	0.0060283	0.014856	0.01978	0.020878	0.0099678	0.013262	-0.0023623	0.0062394	0.014109	0.011285	0.010943	0.013421	-0.0011192	0.0043356	0.00146	0.0074841	0.0098202	0.012257	0.007298	-0.0063194	-0.0032866	-0.0023926	-0.0073681	0.0044387	0.0003089	0.0082425
sub1	athlete group	motor execution	second part	-0.013998	-0.017097	-0.028926	-0.021068	-0.020709	-0.01699	-0.041717	-0.018217	-0.034337	-0.046412	-0.0035076	-0.0027604	-0.041174	0.016984	-0.01149	-0.036686	0.0041013	0.010467	-0.022934	-0.058018	0.013374	-0.22209	-0.0063588	-0.16961	-0.01015	-0.048514	0.0075974	-0.0075627	-0.0030554	0.006713	0.0097401	-0.032035	-0.019736	0.028375	0.03342	0.031007	-0.0037753	0.0013409	-0.035521	0.0026281	0.013758	-0.0072374	0.062031	-0.013484	-0.0091395
sub2	athlete group	motor execution	second part	-0.026778	-0.015989	-0.044864	-0.025689	-0.01288	-0.02968	-0.014521	0.0091798	-0.018877	-0.22692	-0.013683	-0.011207	-0.018844	-0.013578	-0.013165	-0.024304	-0.054721	-0.013317	-0.0010701	-0.0022928	0.001851	-0.098568	-0.043926	-0.016069	0.008313	-0.018945	0.0065705	0.011691	-0.093554	-0.030315	0.0055729	0.0024091	0.0084135	0.024025	0.0037104	-0.041729	-0.00027427	-0.011798	-0.0034907	0.01153	0.0042315	-0.044833	-0.01158	-0.0034042	0.0062301
sub3	athlete group	motor execution	second part	-0.021955	-0.031595	-0.019373	-0.021897	-0.036554	-0.036878	-0.02519	-0.049869	-0.011555	-0.039624	-0.014744	-0.046816	-0.018267	-0.011063	-0.029451	-0.038542	-0.010376	-0.018356	-0.018901	-0.020309	-0.007433	-0.032948	-0.037015	-0.01309	-0.010108	-0.065003	-0.0053699	-0.021226	-0.08526	-0.017857	-0.014093	-0.017882	-0.0042082	-0.0067657	-0.012783	-0.031417	-0.010903	-0.027241	-0.0058715	-0.0063475	-0.0092	-0.042558	-0.016209	-0.03237	-0.0067414
sub4	athlete group	motor execution	second part	-0.0065797	-0.011848	0.0076446	0.0058725	-0.00081226	-0.011603	0.011013	-0.024116	0.0012351	0.0068058	0.0072359	-0.01345	-0.0079393	0.0033783	0.0053568	0.010194	0.01166	-0.0018315	-0.0032587	-0.0017496	0.0031143	0.0096026	0.01225	0.0036068	-0.002088	-0.0076055	-0.0031689	0.0046432	0.00088545	0.0038631	0.0042505	-0.0021808	-0.0013952	-0.0035104	0.011106	0.0087877	0.014587	-0.0030379	-0.00062534	-0.0048649	-0.0052156	-0.0056948	0.0080279	0.0051885	0.013137
sub1	athlete group	motor imagery	second part	0.0043397	0.020944	0.020782	0.00011364	-0.00088501	-0.01031	-0.014938	0.008501	0.020255	-0.0048141	0.013356	0.0060473	-0.0050202	0.0063907	0.014292	-0.0022903	0.010192	-0.001652	-0.029053	-0.013851	0.021468	0.0032235	-0.0049653	-0.11688	-0.0033124	-0.034191	0.0091495	0.012413	-0.0067325	8.3699e-05	-0.016812	-0.055661	-0.013525	0.0071768	0.018811	-0.01564	-0.083894	-0.0028518	-0.070054	0.0039759	0.011749	-0.042812	-0.044623	-0.018817	-0.024102
sub2	athlete group	motor imagery	second part	0.01632	0.014744	0.0082778	0.0033114	0.01284	0.013379	0.038671	0.019951	0.018838	0.095422	0.012106	0.017963	0.020378	0.023541	0.018469	0.04743	0.0090571	0.012203	0.016248	0.022656	0.013261	0.019506	0.017324	0.0061268	0.0098023	0.01939	0.015505	0.0076	0.017128	7.0552e-05	0.0058133	0.0095809	0.0097537	0.023003	-0.0045282	0.0069737	0.00052096	0.010843	0.0058299	0.014329	0.0099279	0.011257	0.016675	0.0047243	0.010418
sub3	athlete group	motor imagery	second part	0.012012	0.03187	0.044744	0.043616	0.056015	0.0021065	-0.016176	-0.014429	0.067072	0.014749	0.05352	0.048174	0.016936	0.024399	0.013687	0.0051541	0.047493	0.048139	0.030156	-0.018512	0.068962	0.011209	0.04119	0.043476	0.028121	0.037213	0.073611	0.080022	0.081171	0.05804	0.029854	0.056736	0.0066317	0.10359	0.078669	0.057618	0.075049	0.049753	0.062763	0.02518	0.077558	0.21527	0.039251	0.074847	0.045747
sub4	athlete group	motor imagery	second part	0.01093	-0.0046442	0.022195	0.018394	0.017159	-0.00094842	0.027356	-0.015567	0.012572	0.014121	0.014692	0.0028323	-0.0035298	0.0018222	0.0049917	0.012652	0.015057	0.011448	0.0064713	0.0096797	-0.002225	0.0088039	0.013765	0.0092109	0.010708	-0.0019026	-0.0028776	0.00028182	0.007948	0.011794	0.0073755	0.002035	-0.0016714	0.0025138	0.0012585	0.0076567	0.00061403	-0.0061682	-0.0044972	-0.0012541	-0.0096847	-0.0075537	-0.0076978	-0.016002	0.001946
sub1	athlete group	motor observation	second part	-0.013283	-0.002177	-0.0070773	-0.015146	-0.0070325	-0.029661	-0.035541	-0.017154	-0.014893	-0.02963	0.00046423	-0.0034282	-0.030572	-0.023475	-0.010148	-0.026058	-0.0083968	-0.012338	-0.028664	-0.026773	-0.0060624	0.033758	-0.022894	-0.25027	-0.015345	-0.053318	-0.0064628	-0.0069114	-0.027516	-0.020648	-0.034948	-0.047637	-0.025002	-0.0085837	0.0036264	-0.016728	-0.025705	-0.027063	-0.046963	-0.020111	0.0069278	-0.044665	0.19838	-0.029134	-0.021898
sub2	athlete group	motor observation	second part	-0.042665	-0.023259	-0.022401	-0.016392	-0.02517	-0.019457	-0.016652	-0.011173	-0.023618	-0.13976	-0.0229	-0.012192	-0.015604	-0.018079	-0.017159	-0.019591	-0.02411	-0.020512	-0.013041	-0.013538	-0.013737	-0.20639	-0.015754	-0.015218	-0.010782	-0.0074058	-0.0096356	-0.0099661	-0.03706	-0.019243	-0.012046	-0.0080469	-0.0068618	-0.0011011	-0.016993	-0.0261	-0.017252	-0.016096	-0.0092325	-0.010771	-0.013171	-0.034559	-0.019979	-0.018098	-0.013254
sub3	athlete group	motor observation	second part	-0.037655	-0.044858	-0.0557	-0.047399	-0.035447	-0.042089	-0.045732	-0.064429	-0.022808	-0.053669	-0.030824	-0.019842	-0.036582	-0.032796	-0.032807	-0.046517	-0.036238	-0.0073608	-0.023524	-0.039403	0.0044861	-0.033309	-0.034789	-0.015619	0.0018295	-0.057415	0.013847	0.010245	-0.03525	0.00047145	-0.0067381	-0.0099112	-0.014079	0.036369	0.01297	0.0088947	0.00029809	-0.0025069	-0.0050112	0.0067054	0.024596	0.13113	-0.0057191	-0.0020043	0.0017059
sub4	athlete group	motor observation	second part	0.0028835	-0.00087271	0.025908	0.0075522	0.0077655	-0.0013479	0.020894	-0.010761	0.016967	0.020168	0.014306	-0.002979	-0.0045527	0.0051166	0.0085788	0.018963	0.014785	0.010243	0.0048528	-0.0042355	0.0066004	0.01127	0.019159	0.0080114	0.0081133	-0.0056853	0.0013474	0.0090788	0.0064747	0.0044866	0.0059187	-0.010374	-0.005008	-0.00045973	-0.0020256	0.009431	-0.0019368	-0.0039353	-0.010442	-0.0044808	-0.0064298	-0.0097841	-0.00023668	-0.002996	0.00042917
sub1	congtrol group	motor execution	first part	-0.0038723	-0.0073226	-0.0012867	0.0085153	0.002889	0.0012099	0.049366	0.013002	-0.002213	-0.0045104	0.005873	-0.0070384	0.05353	0.016878	0.014032	0.0067439	-0.0050844	0.0023523	0.0036035	0.021958	0.019155	0.0033751	0.0056339	0.0052927	0.0014784	0.067962	0.0089972	0.0028813	0.0024759	0.003346	0.0035518	0.025603	0.0065662	0.0045247	0.0013942	-0.0062069	-0.00087055	0.0035017	0.037115	0.00060028	-0.010402	-0.010147	-0.012155	-0.0099472	0.001646
sub2	congtrol group	motor execution	first part	-0.00067405	0.0032662	0.0056398	-0.0041434	0.0040643	0.016702	0.0098129	0.0093497	-0.0194	-0.0020306	-0.020655	-0.01403	0.029009	-0.0017637	-0.029755	-0.0078184	-0.01679	-0.047376	-0.0029059	-0.0065061	0.00046455	-0.0021102	-0.0061171	-0.0082946	-0.029717	0.022185	0.0052949	0.035343	0.0063418	-0.0063084	-0.014977	0.0025108	-0.029283	0.013896	0.0080602	0.014898	-0.007871	-0.010455	0.0080059	-0.010276	0.0082205	0.0072593	-0.0030989	0.020736	0.010503
sub3	congtrol group	motor execution	first part	0.05463	0.021993	0.0099542	0.026563	0.006129	0.031376	0.059046	0.013167	-0.00020293	0.0035483	-0.0031821	-0.0015242	0.06315	0.030314	0.0045625	-0.0067513	-0.012348	-0.010988	0.0086873	0.022811	0.01435	-0.0083285	-0.011266	-0.02612	-0.0093393	0.051665	-0.00031191	0.00073183	-0.0072403	-0.014379	-0.019923	-0.0010889	-0.0080138	0.0011593	0.018402	-0.0054237	-0.017566	0.00043296	-0.0015711	-0.020951	0.0023778	0.0015242	-0.0094699	-0.013095	-0.013271
sub4	congtrol group	motor execution	first part	0.0372139	0.00831437	0.00484267	0.00296169	0.0318794	0.0341299	0.0378994	0.0116686	0.0122067	-0.000987094	0.00932965	0.0287796	0.0410216	0.0238746	0.00814583	-0.00441171	-0.00085566	0.0143617	0.0177455	0.0422735	0.00497773	0.00644065	-0.000718983	0.0054759	0.00439022	0.0303128	0.0233271	0.0207203	0.00646877	0.00959258	0.00861474	0.00694034	0.0262369	0.014694	0.0180613	0.0230822	0.0270643	0.0230592	0.0271307	0.00451052	0.0203284	0.00971173	0.0282157	0.0249557	0.0276871
sub5	congtrol group	motor execution	first part	-0.00364536	0.0138405	0.0178361	0.0137987	0.00480897	0.0214225	0.0115076	0.00656026	0.0183932	0.0110071	0.0025916	0.00517646	0.0243199	0.0146708	0.00990887	0.00836634	0.00254171	0.000581874	0.00206264	0.0250571	0.00905273	0.00457402	0.0117256	0.000263357	0.0135687	0.00612613	0.0260556	0.00488044	0.000501347	0.0102352	0.00722224	0.0128613	0.0135563	0.019694	0.00876848	0.000870908	0.00658534	0.0093441	0.00759875	0.0222627	0.00363891	0.00986437	0.00395133	0.00413124	0.00984278
sub6	congtrol group	motor execution	first part	0.0361211	0.0321875	0.0166138	0.00399749	0.0172265	0.0288779	0.0332791	0.0279295	0.02394	-0.0199371	-0.0183302	0.00799985	0.0299996	0.0189541	0.0226634	-0.000556393	-0.0300672	-0.0287185	0.000823389	0.0279359	0.0119553	0.0133707	0.00934954	-0.00910182	0.000607884	0.0267507	0.0134263	0.0132623	0.0270544	0.0226746	0.0170893	-0.00238862	0.0246543	0.0165616	0.0335049	0.0441698	0.0130878	0.0421559	0.00882105	0.0191061	0.0208701	0.0380035	0.0384418	0.0116268	0.0200264
sub7	congtrol group	motor execution	first part	-0.00405109	-0.00167994	-0.00652557	0.00399489	0.0118559	0.00873269	0.0384176	-0.00339352	-0.00676816	0.000975966	0.00381819	0.00219815	0.0365645	0.0192371	2.93e-05	-0.000624408	0.00081383	0.0101643	0.0191509	0.0282594	-0.0150017	0.0208677	0.0110563	0.00673451	0.0152597	0.0381808	-0.00922638	-0.00605257	0.0716786	0.00540936	0.0281906	0.0283701	0.00486831	-0.0140518	0.0106434	0.0101124	0.0626698	0.0142196	0.0112529	0.0119706	0.00646114	0.0403165	0.0286258	0.00536092	-8.38e-05
sub8	congtrol group	motor execution	first part	0.0218983	0.00751687	-0.0109088	-0.00725905	-0.00148148	0.0228749	0.0283127	-0.00674896	-0.0116182	-0.0092225	-0.00615119	-0.0186784	0.0478061	-0.00547125	-0.0240257	-0.0126971	-0.00782228	-0.0354687	-0.013442	0.00498033	-0.0145611	-0.00958991	-0.00487502	-0.00920635	-0.0325079	0.0020638	0.00184388	-0.0133468	-0.00405218	-0.00423005	0.00535912	-0.00806427	0.00331462	0.00354212	0.00137308	-0.0021482	0.00216973	0.0208867	0.000181909	-0.00540738	-0.00253017	0.0154225	-0.00166616	0.00915138	0.00215777
sub9	congtrol group	motor execution	first part	0.076258	0.038992	0.041666	0.060085	0.067809	0.10603	0.088075	0.10045	0.049834	0.030437	0.053222	0.059582	0.11144	0.077118	0.068292	0.040003	0.050389	0.067238	0.066583	0.082033	0.080696	0.13996	0.033738	0.06945	0.073402	0.061244	0.10079	0.065918	0.041748	0.040296	0.057311	0.038027	0.10128	0.046457	0.082523	0.038402	0.071793	0.091811	0.059445	0.071934	0.054159	0.057499	0.06768	0.08248	0.070117
sub10	congtrol group	motor execution	first part	0.0290504	0.00253889	0.00353475	-0.00306605	-0.00492391	0.015945	0.0352275	0.00353706	0.00758559	-0.00540356	-0.00332098	0.00565075	0.0202933	0.0132046	0.00468135	0.0121934	0.0109858	0.00422979	0.00958473	0.0193873	0.00349401	0.00050882	0.0111777	-0.00314644	0.000996657	0.0140927	0.00493422	0.0026679	0.00211426	0.00654097	-0.00358729	0.00421217	0.00369256	0.000371798	0.00122729	-0.0059286	0.00381153	-0.00617791	0.0041641	0.00396014	0.00205222	-0.0137265	-0.00605764	0.000434532	0.00309663
sub11	congtrol group	motor execution	first part	0.0160572	0.0115187	0.0213387	0.0239604	0.0416465	0.0611567	0.0334706	0.0190224	0.0234659	0.0402503	0.012219	0.0430138	0.0870985	0.0177959	0.00857129	0.0338393	0.034999	0.0146748	0.0280323	0.0235421	0.0113692	0.0170197	0.0504415	0.0141775	0.0215077	0.0537757	0.0197628	0.0182615	0.0355507	0.0254441	0.0162011	0.0175045	0.0413292	0.0175489	0.0315322	0.0486242	0.02279	0.0134743	0.0270526	0.0297213	0.0263316	0.0176611	0.0264227	0.0234237	0.0113192
sub12	congtrol group	motor execution	first part	0.0193347	0.0512991	-0.000542386	0.00918357	0.0214551	0.0385246	0.00748519	0.0191206	0.0276441	0.0192732	0.0106315	0.0321495	0.0398075	-0.000833084	-0.00540313	0.0101988	0.0241031	0.0203596	0.0321209	0.0168956	0.00543363	0.00762445	0.00498379	0.00542642	0.0327327	0.0327928	0.0137745	0.0219519	0.00471718	0.0121234	0.00997626	0.0236541	0.0182147	0.017424	0.00640785	-0.0110222	0.0071121	0.00894853	-9.71e-05	0.00752937	0.00527598	0.00766038	0.00328882	0.00541168	0.000366843
sub13	congtrol group	motor execution	first part	0.00719974	0.00408994	0.00546692	-0.00668628	-0.00543594	0.00892747	0.0413612	0.00642319	-0.0012058	2.36e-05	-0.00598853	-0.00597437	0.0491145	0.0124662	-0.00313814	-0.00235055	-0.0123506	-0.0260657	-0.00214267	0.0333834	-0.0193797	0.00384825	-7.16e-05	-0.00556841	-0.00848822	-0.00390469	0.015738	0.00490377	-0.00208255	-0.00189978	0.00169551	-0.00496557	0.02929	0.0377115	0.00116633	-0.000951795	0.0415144	0.00604573	-0.00454838	0.0189326	0.0138033	0.00980023	-0.000184784	0.0298953	0.00395667
sub14	congtrol group	motor execution	first part	0.0106036	0.0154584	-0.0088389	-0.019172	-0.0250648	0.0648719	0.067187	0.00630476	-0.00960256	-0.0112318	-0.00441729	0.0023065	0.130752	0.0150566	0.00297971	-0.00203148	-0.00428858	0.00936878	0.0277479	0.0796977	-9.68e-05	0.0171538	-0.00137001	0.0179259	0.00557424	0.0640734	0.0142637	-0.0037677	0.00365046	0.00576992	-0.00931406	-0.00270565	0.0031645	0.0215696	-0.0285134	0.0144732	-0.0136418	-0.00159972	0.0022351	0.0037901	0.00704679	0.00426363	0.0133708	-0.00132117	-0.00726944
sub15	congtrol group	motor execution	first part	0.0051379	0.01886	0.031619	0.016547	0.016885	0.014546	0.040099	0.020594	0.010467	0.020729	0.01365	0.018857	0.074605	0.01205	-0.0018777	0.010087	0.023869	0.026135	0.039317	0.049753	0.020923	0.024382	0.029652	-0.00129	0.040455	0.035747	0.011893	0.037875	0.043914	0.027367	0.025932	0.040792	0.025902	0.02979	0.046388	0.043647	0.035687	0.0661	0.034302	0.0045139	0.046519	0.032801	0.03546	0.046734	0.039461
sub16	congtrol group	motor execution	first part	0.035126	0.023338	0.013044	0.0051136	0.01369	0.032483	0.049453	0.011513	0.0051562	0.0077115	0.017229	0.013714	0.055463	0.0035231	-0.01081	0.0053627	0.0090279	0.018434	0.031833	0.040454	0.028149	0.01318	0.010475	-0.0023054	0.035815	0.054592	0.020383	0.0078956	0.018053	0.0057642	0.0027612	0.035935	0.037239	0.051474	0.058525	0.038325	0.054426	0.05748	0.025385	0.043184	0.028813	0.044955	0.047066	0.049892	0.038843
sub17	congtrol group	motor execution	first part	0.096689	0.073146	0.099814	0.07026	0.074175	0.087275	0.090861	0.04566	0.041193	0.046518	0.022992	0.068246	0.11844	0.053238	0.030022	0.019845	0.018139	0.03186	0.047901	0.084836	0.03899	0.037569	0.013179	0.044005	0.03302	0.074043	0.076472	0.042845	0.031664	0.042045	0.017593	0.014571	0.11037	0.020575	0.059466	0.019028	0.32072	-0.014316	0.06835	0.048892	0.086327	0.016461	0.1332	0.08008	0.019588
sub18	congtrol group	motor execution	first part	0.010496	0.0086159	0.018284	0.010893	0.014618	0.012184	0.012298	-0.0061926	0.01358	0.024263	0.015783	0.0052006	0.015266	0.0034986	0.013935	0.0048605	0.040397	0.014266	0.015153	0.0049621	0.014136	0.0077849	0.0070222	0.020853	0.017964	0.012152	0.013713	0.016834	0.0020006	0.012095	0.0079555	0.012964	0.0032851	0.0090306	0.0056422	0.0056822	0.018545	0.0059082	0.0037472	0.0037044	0.0094806	0.0017536	0.0086822	0.0086536	0.0062517
sub19	congtrol group	motor execution	first part	-0.01406	-0.025149	-0.010357	-0.0057339	-0.0024443	0.0088949	0.0047813	-0.015956	0.0099657	0.01248	0.010102	0.0067214	0.024714	-0.0071073	-0.017843	0.011423	0.030912	0.00078884	0.0077759	0.014151	0.0044927	-0.0051192	0.041724	0.012298	0.013231	0.019914	0.034303	0.018686	0.074732	0.021339	0.032715	0.036917	0.028931	0.041488	0.019825	0.057233	0.032967	0.033581	0.0093652	0.031022	0.015597	0.030011	0.048718	0.025907	0.0094728
sub20	congtrol group	motor execution	first part	-0.064231	-0.048009	-0.053614	-0.044825	-0.022569	-0.048861	-0.044886	-0.040882	-0.02681	-0.038674	-0.017108	-0.043431	-0.049383	-0.044828	-0.020931	-0.017523	-0.018955	-0.050661	-0.034569	-0.024817	-0.019013	-0.025749	-0.014472	-0.045911	-0.036851	-0.059428	-0.0093684	-0.0090606	-0.0071004	-0.028579	-0.031829	-0.012063	-0.018294	-0.0090232	-0.011449	-0.020503	-0.029077	-0.023413	-0.028963	-0.023511	-0.010071	-0.0034549	-0.029392	-0.039938	-0.039332
sub1	congtrol group	motor imagery	first part	0.004709	0.0029931	0.010587	0.0026955	-0.00094108	-0.00019415	-0.00090925	-0.0091263	0.0039292	0.0073505	-0.00068497	0.0010901	-0.007459	0.003844	0.0019776	-0.0045046	0.0056795	-0.00084006	-0.0013135	-0.0030733	-0.0022338	-0.0018368	0.0081543	0.0037999	0.0028317	-0.0041152	-0.005698	-0.0072665	-0.0044446	-0.0014013	-0.0028503	-0.0013632	0.0026702	-0.014165	-0.010264	-0.0025835	-0.006734	-0.008347	-0.0069614	-0.0056374	-0.016854	-0.0060142	-0.0072791	-0.011469	-0.0097697
sub2	congtrol group	motor imagery	first part	0.016363	0.00029709	0.022333	0.0094521	0.012927	0.011224	0.01212	0.0072248	0.008846	0.011071	0.0035113	0.02236	0.0050726	0.0072572	-0.0010893	0.0095645	0.0043023	0.011197	0.016913	0.012653	0.0053262	0.0017825	0.0035769	0.0035048	0.018621	0.013895	0.0046807	-0.0085188	0.0037453	0.0022754	0.0021478	0.01679	0.01203	0.014686	-0.00060744	0.0092918	0.001564	0.018015	0.0097433	0.0050042	-0.00067008	-0.002868	-0.0023047	0.008244	0.0080503
sub3	congtrol group	motor imagery	first part	0.010045	0.0043434	-0.0025326	-0.0084797	-0.0031271	-0.0018644	0.0093493	2.3513e-05	-0.001351	-0.0048448	-0.0043743	-0.0080608	0.017304	0.0049921	0.0005219	-0.00098337	-0.0015285	-0.0019719	0.017197	-0.00063079	-0.0062315	0.012809	0.010819	-0.0012076	0.0064671	0.010217	-0.0062547	-0.0013447	0.0032847	0.0031264	0.0034634	0.0067599	-0.0016859	-0.0074493	-0.002621	-0.00021721	0.0062396	0.0032224	0.004673	-0.0044813	0.00066662	-0.013196	-0.00053233	0.0033605	-0.001583
sub4	congtrol group	motor imagery	first part	0.00372131	0.0115639	0.0145335	0.0145653	0.0223484	0.0101947	-0.00240293	0.013691	0.00914607	0.010522	0.0125597	0.0214468	0.00234762	0.00156147	0.00911329	0.0135602	0.0122644	0.0143341	0.0124945	-0.00471303	0.009883	0.0131852	0.0116195	0.0138476	0.0154143	-0.00313394	0.00992844	0.0104324	0.00920364	0.010716	0.0120816	-0.00107397	0.00207455	0.00352093	0.00315598	0.00888596	0.00241869	0.00514246	-6.28e-05	-0.0036809	0.0011355	0.0197301	0.00774596	-0.00317335	-0.00316203
sub5	congtrol group	motor imagery	first part	0.0121997	0.00765675	0.00601252	0.00424872	0.00846165	0.00635481	0.00879964	0.00611364	0.0103269	0.00928091	0.00500637	-0.00036715	0.0032585	0.00821175	0.00684204	0.0143212	0.0109775	0.00216194	-0.00190201	0.00500569	0.0072016	0.00717909	0.0123035	0.00860148	0.0105017	0.00754556	0.00266613	-0.000517517	0.00300277	0.00788413	0.00694298	0.00971401	0.00230041	0.0111606	0.00464867	0.0105522	0.00943678	0.0122198	0.0115178	0.00948436	0.00891363	0.00841714	0.0184324	0.0125371	0.0147983
sub6	congtrol group	motor imagery	first part	-0.0041667	0.00769162	0.0104551	0.00469065	0.0124723	-0.00964975	-0.00958863	0.00384185	0.00773278	-0.000388293	0.00478373	0.0113217	-0.00687694	-0.00121766	-0.00123751	-0.00164556	-0.000996823	0.00463776	0.00854954	0.000358079	-0.000794076	-0.000695294	-0.000192666	-0.00154451	0.00456023	-0.00461239	0.00083923	0.00203312	-9.46e-05	-0.00311691	-0.00706091	-0.00149692	0.000193937	-0.00218574	0.0090373	0.0043001	-0.0221293	-0.0129687	-0.00675313	0.00487094	-0.00130656	0.00888185	0.00632612	-0.00579573	-0.00939795
sub7	congtrol group	motor imagery	first part	0.00651401	-0.00517149	0.00383285	0.00527314	0.00898291	0.0126456	0.0122735	0.00174744	0.00529365	0.00610158	0.00435233	-0.00100494	0.00226156	0.0117294	0.000364316	0.00160281	-0.00118759	0.010734	-0.00122364	0.0142932	0.00157149	0.0121437	0.00302388	0.00480444	-0.000559725	0.00358065	0.00829453	8.26e-05	0.0197163	0.000874719	-0.000954778	0.0143329	0.0122929	-0.0145931	0.00296203	-0.000737632	0.00926445	-0.0002158	0.0115234	0.00555638	0.00391201	0.0160383	0.00585803	-0.00501173	-0.00047413
sub8	congtrol group	motor imagery	first part	-0.0131226	-0.00832403	-0.0142244	-0.0103061	-0.0166635	-0.0152759	0.00451406	-0.0135557	-0.0128511	-0.0068346	-0.00346573	-0.0139816	0.000342128	-0.00353668	-0.0117197	-0.0101526	-0.00972231	-0.00614111	-0.0059478	0.00106887	-0.00937268	-0.0069506	-0.00306576	0.00242559	0.00123723	0.00216548	0.00617244	-0.00610143	0.00722855	0.00347813	0.00740297	0.00269552	-0.000309616	0.00689546	0.015334	0.0160517	0.0178565	0.00976445	-0.00170911	0.00460534	0.00933717	0.0359128	0.0219823	0.0211244	0.00985367
sub9	congtrol group	motor imagery	first part	0.0073604	0.0071024	0.0014914	-0.0026167	0.012454	0.010645	0.0022323	-0.0029399	-0.011948	-0.0077207	0.010499	-0.0023157	0.029457	-0.0089764	-0.014433	-0.0054408	-0.01478	0.0036997	0.012413	-9.3296e-05	-0.0024896	-0.038723	0.00089019	0.0070634	0.013719	-0.0016936	0.00504	0.018493	0.0099476	0.009749	0.021086	0.022312	-0.0012545	-0.020242	-0.0011185	-0.0055322	-0.0012335	-0.0095991	0.0098965	-0.027224	-0.027619	-0.015702	-0.014907	-0.017906	-0.012302
sub10	congtrol group	motor imagery	first part	0.0307329	0.0101625	0.02677	0.0205092	0.0262866	0.0277351	0.0113565	0.0121171	0.01943	0.0183544	0.00725286	0.0120852	0.0219741	0.016254	0.00212412	0.00980266	0.00912711	0.00565692	0.0140651	0.00794899	0.0153301	0.0159986	0.0199779	0.0012404	0.00515437	0.0153185	0.014691	0.0171339	0.0278921	0.0183511	0.00844964	0.018129	0.00580979	0.00954168	0.00978944	0.0200624	0.0276366	0.0214269	0.0165264	0.000290469	0.00217981	0.00543305	0.00432227	0.00763046	0.010551
sub11	congtrol group	motor imagery	first part	0.0130373	0.0243724	0.0320265	0.0322009	0.0377745	0.0389013	0.0311364	0.0309621	0.035224	0.0393093	0.0207762	0.0299023	0.0300389	0.0256642	0.0181039	0.0375222	0.0424974	0.0248579	0.0191928	0.030645	0.0110599	0.0271629	0.035778	0.0228044	0.0359126	0.0262422	0.0274791	0.027441	0.023102	0.0253596	0.0231112	0.0283588	0.0499488	0.0253923	0.0332135	0.0371274	0.0187695	0.0309235	0.0286948	0.0274781	0.0142453	0.0112658	0.00589718	0.00285671	0.00675472
sub12	congtrol group	motor imagery	first part	0.00901074	0.0143518	0.00849907	0.00601255	0.0166083	0.0110553	0.00940534	0.0139839	0.00835117	0.0119134	0.0069373	0.0198139	0.00446037	0.0153185	0.0122215	0.0132663	0.0193882	0.0164363	0.0188787	0.00582559	0.0155743	0.00785323	0.0116054	0.0166115	0.0192166	0.00226856	0.0108928	0.00611149	0.00314903	-0.00517811	0.00644108	0.00562638	0.00279023	0.0116536	-0.00760225	5e-05	-0.00803213	0.00511878	-0.00217726	0.00276878	0.00315922	-0.00433823	-0.0142453	-0.0114238	-0.00172647
sub13	congtrol group	motor imagery	first part	0.0140028	0.0185449	0.0381621	0.0404364	0.0257635	0.0344717	0.0444388	0.025232	0.0360837	0.0238486	0.0334243	0.016068	0.0639075	0.0421454	0.0285786	0.0334868	0.0268761	0.0342418	0.0244632	0.0343611	0.0427718	0.0375876	0.0353417	0.0261168	0.0553914	0.0380646	0.0449237	0.0366658	0.041704	0.0105843	0.0341617	0.0344469	0.0325242	0.0714313	0.0254231	0.0239905	0.0273448	0.0332464	0.028658	0.0492273	0.0347619	0.0261616	0.034533	0.0186608	0.0322922
sub14	congtrol group	motor imagery	first part	0.00563012	0.00915289	0.0120303	0.0322811	0.0250818	0.0182293	0.0148171	0.0103589	0.00831673	0.0214177	0.025866	0.0112223	0.0337012	0.00792892	0.00546881	0.00997897	0.0206891	0.0140288	0.0128516	0.025237	0.00970365	0.0159952	0.0163354	0.00509454	0.0216275	0.0139982	0.0137523	0.00960237	0.00332839	0.0102791	0.0149891	0.0160459	0.00348267	0.0166561	-0.000922066	0.0044284	0.00689033	0.0111731	0.00884103	0.00780807	0.0142517	0.00827193	0.00988114	0.00296156	0.00389376
sub15	congtrol group	motor imagery	first part	0.015092	0.012191	0.0037147	0.017025	0.0261	0.016455	0.005191	0.023372	0.0079199	0.0063902	0.021976	0.017866	0.0070778	0.004532	0.00014807	0.011437	0.011218	0.02469	0.011608	0.00051848	0.0076327	-0.0048961	0.0054587	0.014286	0.015058	0.021567	0.011505	0.0031199	-0.0036866	0.013947	0.013438	0.0059028	0.011899	0.027489	0.0060392	0.0018565	0.0084657	0.013222	0.027743	0.0086246	0.015012	0.0058962	-0.00094435	0.01516	0.0030562
sub16	congtrol group	motor imagery	first part	0.0083123	-0.0087693	0.0073917	0.0029013	0.00039708	-0.0052284	0.011458	0.012176	0.0061346	0.0050362	0.019527	0.02338	0.001396	-0.0041903	0.033167	0.01748	0.011318	0.036396	0.028739	0.0029299	0.0081719	0.032095	-0.0032728	0.0034586	0.022072	0.024634	-0.0058639	0.013753	0.0031452	-0.0029228	-0.0041185	0.0041916	-0.00058764	0.013316	0.0028787	0.0031554	-0.011706	0.010991	0.0094825	0.00568	-0.014737	-0.0052691	-0.0015835	-0.0030683	0.011077
sub17	congtrol group	motor imagery	first part	0.015138	0.019148	0.025507	0.017553	0.0057924	0.018076	0.020962	0.038957	0.030477	0.0029434	0.008241	0.018943	0.030839	0.023907	0.01998	0.01879	-0.01236	-0.0042578	0.022451	0.014823	0.0022931	0.0076438	0.0094257	-0.0061163	-0.003972	0.03692	-0.012495	-0.002979	0.0020951	0.0034771	-0.019969	0.0057236	0.010471	-0.033059	-0.013648	-0.0066735	0.082123	-0.016379	0.0053541	-0.011662	-0.024755	-0.01864	-0.048435	-0.026457	-0.028086
sub18	congtrol group	motor imagery	first part	-0.0010575	-0.00070367	0.012434	0.0067849	0.01302	0.0028053	-0.0047342	-0.0014966	0.0056188	0.0096076	-0.0011188	0.012697	0.0046651	0.0098968	0.012539	0.0093121	-0.0028997	0.0082219	0.012384	-0.0010928	0.010396	0.0075762	0.0030921	0.0019578	0.0095042	0.012223	0.004109	0.010008	0.0069766	0.013374	0.0066121	0.0047214	-0.00013029	0.004154	0.0048983	0.0074084	0.0046069	0.0069747	0.0065308	0.0034748	0.0057415	0.0073874	0.010913	0.0087393	0.0031979
sub19	congtrol group	motor imagery	first part	-0.0087626	-0.0044542	0.00052385	0.01047	0.0025919	-0.0056864	0.0037072	0.0035476	-0.011688	0.0023018	0.018588	0.00658	0.0058543	-0.0019536	0.00024728	-0.0016956	0.015383	0.0070516	0.008381	-0.00633	0.010185	0.017318	0.01175	0.020218	0.0049107	0.014382	0.012986	0.015945	0.0050111	0.012552	0.012792	0.0064638	0.02205	0.022435	0.018505	0.031112	0.023243	0.0072965	-0.002208	0.017954	0.020375	0.02769	0.036343	0.022458	0.00052458
sub20	congtrol group	motor imagery	first part	-0.015312	0.0002241	-0.013443	9.0284e-05	0.0081889	-0.0052958	-0.016222	-0.001744	-0.00072392	-0.00066463	-0.0010697	0.00903	-0.024548	-0.0025781	-0.0097888	-0.0079118	0.0037396	0.0042919	-0.0025947	-0.0080836	-0.0076031	-0.008774	0.00068879	-0.00013893	-0.0028433	-0.034735	-0.00055916	0.0041654	0.0044095	0.0039746	0.00012697	-0.0060094	0.0094301	0.010907	0.0085198	0.01035	0.00017307	0.0029433	0.0014755	0.01533	0.0091585	0.019078	0.020605	0.013077	0.008584
sub1	congtrol group	motor observation	first part	0.015118	0.001532	0.0015065	0.0030176	0.0063333	0.0076312	0.0025034	0.014178	0.005545	0.001784	0.00051226	0.0092662	-0.00017794	0.0043631	0.0050257	-0.0019747	0.0012769	0.0015631	0.011747	-0.0027876	0.0078774	-0.00065576	0.005884	0.005046	0.0074013	-0.013924	0.0086947	0.0025087	-0.00012417	0.0046855	0.0019074	-0.0041578	0.0032335	-0.00030446	0.0034111	0.0065289	0.0038288	-0.0010724	-0.01925	-0.0017021	-0.0034694	0.0036184	0.002916	-0.0023605	0.00011243
sub2	congtrol group	motor observation	first part	-0.015724	-0.0080214	-0.0049287	-0.0067195	-0.016387	-0.014136	-0.017366	0.0048465	-0.0058309	-0.0043242	-0.012375	-0.01963	-0.031286	-0.0049172	-0.0052509	-0.0032052	-0.011867	-0.026677	-0.017199	-0.0047868	-0.0056232	0.0041292	-0.0015322	-0.017193	-0.012547	-0.02573	-0.010293	0.0031328	0.0052328	-0.0085054	-0.010704	-0.019789	-0.0034952	-0.0059875	0.0068553	0.0092481	-0.0066222	-0.0065972	-0.020666	-0.00018083	-0.0020933	0.0049917	0.0005128	0.001164	-0.011753
sub3	congtrol group	motor observation	first part	-0.0057121	-0.0053012	-0.01196	-0.0098915	-0.0095648	-0.0083919	-0.0013986	-0.0091163	-0.005008	-0.011109	-0.0083784	-0.018445	-0.017985	0.0018805	-0.00067402	-0.0052666	-0.0069591	-0.021147	0.00057192	-0.0017183	-0.0018984	0.0019435	0.0059473	-0.0024286	-0.011158	-0.017222	-0.0028689	-0.0029817	-9.95e-06	0.0015305	-0.0061187	0.0067865	0.0055109	-0.0010416	-0.00244	0.0052098	0.004035	-0.0019193	0.0083884	0.0059075	0.0019166	-0.0096516	-0.0014873	-0.0067546	-0.0072343
sub4	congtrol group	motor observation	first part	-0.00471431	-0.00416729	0.00123072	-1.6e-05	0.00798849	0.00302928	-0.00408211	0.000240328	-0.00333767	0.000669382	-0.00148662	0.0048542	-0.00090589	-0.00416826	-0.000315575	-0.00259851	-0.00295246	0.00667571	0.000925863	-0.0103744	-0.0032623	-0.0047394	-0.000812821	0.000434319	0.00261436	-0.00959076	-0.00379701	-0.00225615	-0.00588501	-0.00149782	-0.00235618	-0.00525129	-0.00248712	0.00270993	0.00239148	0.000976559	-0.00204742	-0.00383281	-0.00043417	-0.00495418	-0.00447116	-0.00974383	-0.00129073	-0.00299633	0.0081103
sub5	congtrol group	motor observation	first part	0.00706635	0.0149877	0.00785295	0.00561624	0.00773454	0.0284715	0.0209024	0.0195215	0.0128041	0.0112599	0.00366749	0.0110937	0.036775	0.0243301	0.0179278	0.0110581	0.00795942	0.00857318	0.0246117	0.0654023	0.0193004	0.00450853	0.00644023	-0.000752448	0.0144911	0.0433219	0.0201601	0.00357448	-0.00251229	-0.00125772	0.000764744	0.0144027	0.024462	0.00620426	0.00442655	-0.00235369	0.000624185	0.00574097	0.0173049	0.00408683	0.00306663	0.00438187	-0.00712315	0.000422818	0.000450939
sub6	congtrol group	motor observation	first part	0.0181568	0.017501	0.0203912	0.00544288	0.0104635	-0.00423138	0.00751467	0.0232797	0.0246677	0.00526373	0.0073965	0.0142381	0.0034394	0.0132974	0.0148077	0.0125296	0.00705997	0.00824973	0.00978835	0.00395734	0.0103921	0.0155603	0.00213249	0.00458811	-0.000272244	0.000319836	0.0053774	0.0154495	0.000907688	-0.00125619	-0.00461862	-0.00462173	0.00592273	0.00600657	0.0131085	0.00767364	-0.0036939	-0.00992054	0.00266926	0.0164412	0.0122254	-0.00475358	0.00739765	-0.0046801	-0.00157392
sub7	congtrol group	motor observation	first part	0.00485518	0.00716618	0.00963769	0.0114406	0.015709	0.00689362	0.0109656	0.00649657	0.0188885	0.0101493	0.00926594	0.00264491	-0.0147216	0.00854514	0.00727921	0.00497286	0.00737658	0.0202652	-0.000912613	0.0103368	0.0142974	0.0265235	0.0124452	0.0145988	0.00832427	-0.00297102	0.00846738	0.0237297	0.0226066	0.00625946	0.0090702	0.00898313	0.00926693	0.000584546	0.0181648	0.00373383	0.0183988	0.0130632	0.00634634	0.00942315	-5.39e-05	0.0212889	0.0105723	0.00160835	0.00473335
sub8	congtrol group	motor observation	first part	-0.0119597	-0.00589648	-0.0088207	-0.00892434	-0.0112337	-0.0138274	-0.00935278	-0.00933441	-0.00781171	-0.00485841	-0.00479898	-0.0100251	-0.00410888	-0.0101551	-0.0108028	-0.00831489	-0.00588567	-0.00881305	-0.00963988	-0.0110808	-0.012123	-0.00763452	-0.0112461	-0.00334992	-0.012929	-0.00493613	-0.00641013	-0.00908812	-0.00146776	-0.00532416	-0.00321243	-0.00779968	-0.00393872	-0.00437612	-0.00460608	-0.00941244	-0.00442083	-0.0056747	-0.00646189	-0.000985763	0.000108134	-0.00401926	-0.00763675	-0.00447818	-0.0129391
sub9	congtrol group	motor observation	first part	-0.0025882	-0.013902	-0.016902	-0.027168	0.0060063	-0.00084089	-0.0088421	-0.010962	-0.027554	-0.014385	-0.010373	-0.0073612	-0.0049349	-0.012916	-0.014866	-0.020187	-0.018262	-0.011181	-0.0035873	-0.0017175	0.00018758	0.085651	0.0050899	-0.0048356	-0.0037548	-0.01535	0.011992	0.048964	0.015425	0.010395	0.036363	0.020073	0.0038752	0.0088535	0.012863	-0.0050644	0.0017707	-0.0047797	0.0065922	-0.0088126	-0.031497	-0.022176	-0.036697	-0.019421	-0.011768
sub10	congtrol group	motor observation	first part	0.00304888	0.00367545	0.00924146	0.00331232	-0.00622069	0.000631713	-0.0017812	3.63e-05	0.00498206	-0.0105565	-0.00373148	-0.00120484	0.00280147	0.00299619	-0.00239789	-0.00808785	-0.0105988	0.00125963	0.00180828	-0.000739258	0.00232872	2.16e-05	0.000541657	-0.00252263	0.000584986	0.00773865	-0.00746856	0.00297212	0.00564572	0.00535501	0.000852093	0.00868074	-0.00295707	0.000385909	0.0049335	-0.00428955	0.00504375	-0.000286658	0.002477	-0.00342958	-0.00488073	-0.0032578	-0.001086	0.00301544	0.00742465
sub11	congtrol group	motor observation	first part	-0.0106132	-0.00298818	0.00953459	0.00400886	-0.00461451	0.00475447	-0.000551884	0.0010906	0.00762905	0.00927724	0.00296145	0.00814605	0.00646816	0.00953174	0.00237563	0.0102731	0.017142	0.00708092	-0.002356	0.00172104	-0.00246694	0.0034811	0.0158414	0.00815008	0.0151572	0.00511411	0.00803184	0.00771505	0.00654387	0.00720947	0.00585573	0.00671115	0.0227076	0.0260529	0.0137084	0.0133659	0.0137301	0.0144531	0.0225708	0.0253255	0.0148014	1.92e-05	0.00375004	0.000573747	0.00735535
sub12	congtrol group	motor observation	first part	0.00887649	0.00768675	0.00688894	-0.00254416	-0.00401839	0.00845207	0.0160674	0.00655054	0.00687908	0.011735	0.000230181	0.00558326	0.0197388	0.00980803	0.0166695	0.00869615	0.0110455	0.00255632	0.00473912	-0.00130982	0.00603655	0.00571261	0.0107693	0.00750338	0.00196094	-0.0138778	0.00611351	0.0103317	0.00394617	0.0079935	0.00338688	-0.00560172	0.00955255	0.0146389	-0.00230598	0.0146702	0.00924467	0.000983725	-0.00846967	0.0119693	0.0164565	0.00720364	-0.00355046	-0.00882601	-0.00237059
sub13	congtrol group	motor observation	first part	-0.0114438	-0.00961663	-0.000819702	0.00476402	-0.00921551	-0.0198118	0.00158867	-0.0161495	-0.00344825	0.000932162	0.00134018	-0.0186649	0.00319279	0.00183502	-0.00626098	0.00701995	0.00323725	-0.00278279	-0.00597036	-0.0158364	-0.012596	-0.000695395	0.00785431	0.00618473	-0.0229081	-0.00824911	-0.00153943	-0.0100572	0.00863236	0.00208104	0.000560247	0.00367993	-0.0106946	0.000526591	-0.00537768	0.00756139	0.00466797	-0.00195751	-0.00192394	0.0002435	-0.00237105	0.00549503	0.00411561	-0.00225758	0.00465546
sub14	congtrol group	motor observation	first part	-0.0148695	-0.0105252	-0.0126915	-0.00657889	-0.0158947	-0.000168793	-0.00467106	-0.0148692	-0.00657638	-0.00511358	-0.00717162	-0.0247663	0.0212726	-0.0165488	-0.0138651	-0.00691305	-0.0114265	-0.0125942	-0.00350694	-0.000955112	-0.0137924	-0.00603272	0.00240559	-0.0146691	-0.0130602	0.0141977	-0.0159283	-0.0103896	-0.0108242	-0.0131444	-0.0118314	-0.00600359	-0.0143174	-0.0116172	-0.0118841	-0.00602156	-0.0161394	-0.0153577	-0.00229139	-0.00481853	-0.00357348	-0.000562798	-0.0039769	-0.00823645	-0.00923124
sub15	congtrol group	motor observation	first part	-0.013934	-0.0017034	-0.00084256	-0.0027716	-0.0010663	-0.0047882	-0.014555	-0.0020909	-0.0032413	0.0028389	-0.0038881	-7.0574e-05	0.0074288	-0.013684	-0.0072364	0.00070742	-0.0046942	-0.003598	-0.0059464	-0.010316	-0.011983	-0.0032707	0.0065697	0.0098451	-0.00044573	-0.0029481	-0.0033452	0.0038875	0.0046983	-0.0030213	0.0028228	-0.00522	-0.004837	-0.0020251	0.0053769	0.0041929	0.012065	0.00093981	-0.0081383	-0.016449	-0.0002344	-0.0062421	0.0022964	-0.0018924	-0.0094278
sub16	congtrol group	motor observation	first part	0.021228	0.018375	0.014201	0.0055528	0.0066302	0.0092129	0.011618	0.014146	0.011535	0.011114	0.013402	0.011439	-0.0082752	-0.0028838	0.0077321	0.009252	0.016215	0.017106	-0.0014455	0.0085319	-0.010378	0.0098494	0.010016	0.015958	-0.0020232	-0.0088226	0.0112	0.0027704	0.0073852	0.015159	-0.0028187	0.00044811	0.014125	0.024387	0.0057584	0.025082	0.011363	0.0060712	0.014823	0.016212	3.2177e-05	0.0014111	0.0060988	0.018768	0.010912
sub17	congtrol group	motor observation	first part	-0.016269	0.0073411	0.0033109	-0.0023481	-0.0011404	-0.012821	-0.019559	0.0033966	0.020732	-0.0037687	-0.0024344	-0.0013434	-0.0098443	-0.032649	-0.0012766	-0.0092412	-0.02129	-0.010155	-0.01017	-0.027318	-0.033778	-0.026546	-0.015408	-0.017997	-0.003441	-0.030664	-0.046159	-0.018304	-0.015933	-0.013058	0.0030322	-0.0038771	-0.048047	-0.015587	-0.0080702	-0.0082855	0.034416	-0.00057452	-0.0080541	-0.023101	0.0039443	-0.011136	-0.027299	-0.026349	-0.023928
sub18	congtrol group	motor observation	first part	0.001584	0.0053844	0.0024078	-0.0064725	-0.0088253	-0.0042288	0.0022558	-0.0021716	0.0019687	-0.0022356	-0.0046609	-0.0074197	-0.00035585	-0.00444	0.0023216	-0.0050306	-0.0037193	-0.0034176	-0.0057365	-0.0064935	-0.0032739	-0.0021546	-0.0041616	-0.0027896	-0.0016938	-0.0047925	-0.0041317	0.005612	-0.0008309	0.0016369	0.0033543	-0.0021424	-0.0011821	0.0021428	0.010009	0.0063914	0.001499	-0.00018345	-0.0027999	0.0013328	0.0079128	0.0068614	0.0073986	0.00043182	-0.0018906
sub19	congtrol group	motor observation	first part	-0.004086	-0.0045345	-0.017087	-0.00080774	-0.0033967	0.0065361	0.013786	0.0066678	-0.0045493	0.0063446	0.001415	0.00075524	0.013782	0.003714	0.0040366	0.0097633	0.014491	-0.0054859	0.0099	0.0068377	0.013052	0.016099	0.018636	0.009403	0.016519	0.01519	0.011136	0.015367	0.021471	-0.00053605	0.016105	0.011568	0.012016	0.026031	0.023608	0.024332	0.012515	0.022334	-0.0067454	0.012527	0.016447	0.020004	0.025136	0.012314	0.0071188
sub20	congtrol group	motor observation	first part	-0.021476	-0.0083692	-0.0056489	0.0023245	0.0018458	-0.0090182	-0.014742	-0.0074343	-0.0074574	-0.002673	-0.00035115	-0.0042976	-0.025699	-0.0012712	-0.010568	-0.0068246	0.00076357	-0.0018093	-0.012303	-0.00029336	-0.0020351	0.0015415	0.0044832	0.0051544	-0.0075458	-0.028388	0.017875	0.0072351	0.0045348	0.0083417	-0.0016019	-0.0039005	0.007489	0.0085704	0.011184	0.010596	0.0064633	-0.0038548	0.0030158	0.0078107	0.012417	0.017522	0.0080439	-0.011172	-0.0049369
sub1	congtrol group	motor execution	second part	0.0072464	-0.00035577	0.0070438	0.01355	0.0031884	0.0037717	0.011552	-0.00088912	-0.0015041	0.010575	0.0047678	-0.0018965	0.01657	0.0043629	0.0013411	0.0019998	0.006762	0.0047227	9.482e-05	0.0055595	0.015962	0.0054357	0.015416	0.012862	-0.00096969	0.016484	0.0070966	0.0045366	0.0027776	-0.0045744	0.009464	0.0098851	0.0075186	0.016151	0.011047	0.012562	0.0082906	0.011884	0.0048381	0.013278	0.01152	0.01072	0.011694	-0.0015133	0.0075147
sub2	congtrol group	motor execution	second part	-0.02977	-0.017421	-0.0075082	-0.019332	-0.020578	-0.016416	-0.024573	-0.0079201	-0.040589	-0.0051858	-0.030308	-0.03419	-0.027892	-0.0193	-0.037925	-0.0097411	-0.017954	-0.051532	-0.021772	-0.027234	-0.010468	-0.00075362	-0.0037331	-0.037033	-0.047211	-0.0179	0.00088097	0.021674	-0.0028191	-0.020951	-0.028815	-0.01941	-0.03679	0.0060389	0.017856	-0.0072857	-0.025116	-0.053459	-0.017107	-0.018747	-0.0091006	-0.0078214	-0.027484	-0.024027	-0.017923
sub3	congtrol group	motor execution	second part	0.051433	0.03537	0.012634	0.03139	0.027258	0.027151	0.062865	0.018345	0.010766	0.0030839	0.011915	0.0052468	0.037641	0.037346	0.013509	0.0073056	0.009981	0.011717	0.039911	0.060187	0.018266	0.0047748	0.022564	0.0086451	0.023117	0.047708	0.040382	0.010898	0.016672	0.01738	0.0084059	0.032452	0.043658	0.055091	0.02706	0.018703	0.020784	0.020374	0.036111	0.039908	0.043994	0.0089533	0.0060601	0.010313	0.0072696
sub4	congtrol group	motor execution	second part	0.0178474	0.0135057	0.0134871	0.00987686	0.0329223	0.0364551	0.0196477	0.00574753	0.0245545	0.0167706	0.013187	0.0213959	0.0326235	0.021061	0.0124457	0.020247	0.0123302	0.0193237	0.0155329	0.034098	0.00872524	0.0174246	0.0186246	0.00576621	-0.000316384	0.0271767	0.0269505	0.0281147	0.00935816	0.00544876	0.00148888	0.0142061	0.0217586	0.0176866	0.0261734	0.0310961	0.0208259	0.0288	0.0267835	0.000309016	0.0132412	0.0305343	0.0344349	0.012584	0.0233017
sub5	congtrol group	motor execution	second part	-0.02725	-0.000374399	0.00340113	-0.00136898	-0.0179616	-0.0169764	-0.0214925	-0.00833262	0.00321028	0.00338449	-0.0132559	-0.0150252	-0.00525254	-0.0203937	-0.00141778	0.00406272	-0.00115678	-0.0135328	-0.0156207	-0.0114713	-0.0170027	-0.00423691	0.00395608	-0.0061661	-0.0104343	-0.00661141	-0.0162643	-0.010893	-0.00945894	-0.00551299	-0.000592244	-0.0107043	-0.0121181	-0.0124906	-0.00911679	0.00206339	-0.0111736	-0.00896438	-0.0111308	-0.00357103	-0.0028148	0.0112372	0.000886344	-0.00767368	-0.010776
sub6	congtrol group	motor execution	second part	0.00773811	0.0152028	0.00723264	0.000938466	0.00956333	0.00549966	0.00812047	0.0154598	0.00829896	-0.0123524	-0.00787121	0.000441875	0.00109016	0.0125641	0.000840236	-0.00376147	-0.0178287	-0.0223954	-0.00531041	0.000902779	-0.00927585	-0.00437963	-0.000861114	-0.00185433	-0.00261144	0.00419015	0.000189346	-0.00187095	0.00802873	-0.00417561	-0.00149433	-0.0031204	0.00631888	0.00190512	0.00836926	0.0131251	-0.00410438	0.0187857	-0.00577045	-0.00134531	0.00356861	-0.00301672	0.0177239	0.00109526	0.00690661
sub7	congtrol group	motor execution	second part	0.00388276	0.00983894	0.00883957	0.0177028	0.0165943	0.0099329	0.0195458	0.0065421	0.0118834	0.0113943	0.0149339	-0.00590032	0.0080014	0.0203709	0.0130135	0.0114532	0.00567681	0.0119157	-0.00113694	0.0160092	0.00392951	0.0360816	0.0157955	0.0316663	0.00450732	0.0122138	0.00787676	0.01804	0.0504717	0.0161364	0.0395881	0.0360931	0.0253981	0.0103684	0.0319224	0.0170846	0.0566857	0.0220032	0.0165099	0.0254809	0.0232347	0.040825	0.0246581	0.012951	0.0120836
sub8	congtrol group	motor execution	second part	-0.00626274	-0.00455391	-0.0098191	-0.00564293	-0.00973772	-1.97e-05	0.00484784	-0.0158813	-0.0116432	-0.00738732	-0.00485216	-0.0217965	0.00898082	-0.00475127	-0.0185627	-0.00979541	-0.0117114	-0.0214046	-0.0156401	-0.000951183	-0.0102579	-0.00407042	-0.00748011	-0.00634168	-0.0212564	-0.00651064	0.00259821	-0.0113487	-0.00130653	-0.0030797	0.00173258	-0.00789586	0.00340118	0.0105649	0.00615247	0.00166936	0.00938532	0.018171	0.00327105	0.00183176	0.00348954	0.0229446	0.0135665	0.0166051	0.00559996
sub9	congtrol group	motor execution	second part	0.048944	0.04005	0.041728	0.040224	0.033814	0.077763	0.052338	0.049289	0.040068	0.021126	0.037912	0.030984	0.046301	0.047248	0.041209	0.027301	0.040544	0.040617	0.03701	0.054391	0.061717	0.14122	0.029174	0.063442	0.037498	0.041396	0.059206	0.065197	0.041839	0.025762	0.036075	0.023105	0.065853	0.038589	0.066936	0.037896	0.043014	0.061124	0.045808	0.050347	0.042029	0.054101	0.064116	0.043715	0.045351
sub10	congtrol group	motor execution	second part	0.00345586	-0.0080583	-0.000921073	-0.00544672	-0.00326717	0.00625313	0.00491172	-0.00342068	-0.00372672	-0.0138942	-0.0057591	-0.00100474	0.00178312	0.00485289	0.00165686	-0.0019586	0.00715937	0.00330872	0.00518598	-0.00388333	0.00715893	0.00339397	0.00694242	-0.000558643	0.00497491	0.00463373	0.00356306	0.00438857	0.0229273	0.0141453	-0.00132967	0.00492668	-0.00183445	-0.00231164	0.0078762	0.00524761	-0.000980844	-0.000453393	-0.00148872	0.00283955	0.00480311	-0.00130551	-0.00979554	-0.00397939	0.00633832
sub11	congtrol group	motor execution	second part	-0.00330316	0.0104352	0.0199542	0.0194361	0.00925592	0.027651	0.0181764	0.01392	0.0252191	0.0343666	0.00464976	0.0209793	0.0350714	0.00926471	0.00276469	0.0378999	0.0325268	0.00901249	0.0140854	0.016712	-0.00382712	0.00873973	0.0478946	0.0116154	0.0244984	0.0271301	0.0140262	0.0116059	0.0335614	0.0190045	0.0116854	0.0210615	0.0457491	0.0282578	0.0234834	0.0211045	0.0278273	0.0237003	0.021595	0.0354234	0.0234918	0.0101525	0.00806712	0.0167966	0.010944
sub12	congtrol group	motor execution	second part	0.0244928	0.0249489	0.0182856	0.00833062	0.00105442	-0.00583265	0.017874	0.0233592	0.00429894	0.0210143	0.000148787	0.0189289	-0.00300555	0.0076054	0.0184057	0.0216141	0.0323686	0.0110291	0.0188908	0.000157909	0.00831227	0.00706192	0.0233545	0.0134895	0.0202078	0.0278753	0.0104783	0.022117	0.0192264	0.0239921	0.0129632	0.00569321	0.0135552	0.023074	0.0130882	0.0246257	0.0287133	0.0125249	0.00782962	0.0116171	0.0230363	0.0176631	0.0116709	0.0264911	0.0108097
sub13	congtrol group	motor execution	second part	-0.00863674	-0.00827835	0.00444015	0.00268786	-0.0123334	-0.0145996	-0.00651072	-0.00761969	-0.00577038	0.00769502	-0.00424785	-0.0196926	0.0186944	0.000400599	-0.0085007	0.0165299	-0.000383063	-0.0109215	-0.0239146	-0.00735797	-0.0130904	0.0130981	0.0093768	0.00834165	-0.0211227	0.0125888	0.00738155	0.0032016	0.022578	-0.000553838	-0.00401094	0.0111691	-0.0145236	0.0252442	0.00465738	0.0233118	0.0411268	0.00715877	0.013926	0.0114102	-6.7e-05	0.0362545	0.0218773	0.0166537	-0.000419366
sub14	congtrol group	motor execution	second part	-0.0168088	-0.00142764	-0.00610306	-0.00623236	-0.0126146	0.0164261	0.0105149	-0.00690804	-0.00631786	-0.00288387	-0.00877177	-0.0166185	0.0611047	-0.0101083	-0.00750586	-0.00386742	-0.000739096	-0.0073289	-0.00237547	0.0389205	-0.0127612	0.0248972	0.0232883	0.0115326	0.0025281	0.0134744	-0.00935566	-0.00392436	0.0282895	0.0176081	0.00112769	0.00328904	-0.0126914	-0.00947848	-0.0128858	0.02121	-0.00176344	0.00735457	0.00891598	0.00235545	-0.00375752	0.0230269	0.0179319	0.00962021	-0.00172608
sub15	congtrol group	motor execution	second part	-0.0022981	0.0034539	0.027911	0.0094813	0.012512	0.0051555	0.01375	0.0089139	0.0096842	0.014742	0.013331	0.010849	0.038748	0.0026087	-0.0035022	0.012813	0.025937	0.022528	0.020819	0.019072	0.016933	0.018438	0.022204	0.010417	0.017086	0.0050365	0.019106	0.022777	0.020385	0.023359	0.030485	0.015136	0.0085757	0.016578	0.018584	0.027306	0.030673	0.035382	0.013298	-0.01226	0.024905	0.019632	0.018074	0.019023	0.017755
sub16	congtrol group	motor execution	second part	0.031174	0.01915	0.0065158	-0.0046028	0.00096326	0.032109	0.031445	0.021706	-0.00026796	0.0078416	0.007377	0.011036	0.036624	0.024581	-0.0017988	-0.00049875	0.010716	0.0099574	0.013512	0.013186	0.019676	0.010055	0.0018208	-0.0035306	0.0095133	0.033027	0.0087077	-0.00082441	0.012951	0.013835	0.0048909	0.025705	0.021316	0.018974	-0.01999	0.033919	0.26577	0.058837	0.035885	0.018929	0.015309	0.02745	0.043733	0.047467	0.043412
sub17	congtrol group	motor execution	second part	0.09975	0.073619	0.092593	0.079291	0.091387	0.046149	0.07724	0.063249	0.074709	0.061936	0.06648	0.066023	0.042671	0.081876	0.06648	0.070481	0.052351	0.05872	0.046059	0.062976	0.080685	0.082352	0.053802	0.047259	0.11412	0.01422	0.12314	0.0525	0.06135	0.054834	0.08055	0.073611	0.14287	0.039039	0.077738	0.048718	-0.6584	0.12112	0.058873	0.075408	0.099059	0.035007	0.32103	0.084843	0.068886
sub18	congtrol group	motor execution	second part	0.0059208	0.0099066	0.024214	0.00987	0.0059863	0.0087553	0.013425	0.0015646	0.023121	0.034768	0.0088824	0.0062838	0.014764	0.0032783	0.023908	0.013774	0.040297	0.010401	0.021905	0.0082787	0.014811	0.011981	0.016736	0.014918	0.028233	0.015712	0.0086025	0.014253	0.011123	0.020939	0.013433	0.020137	0.0017045	0.0072123	0.01484	0.013647	0.033064	0.011906	0.009819	0.0034858	0.021029	0.0098761	0.011716	0.017949	0.013332
sub19	congtrol group	motor execution	second part	-0.014444	-0.015223	-0.00065801	-0.0033738	-0.0088967	-0.0044235	-0.016475	-0.0011428	0.0202	0.0035624	0.009879	-0.0018422	-0.0015706	-0.0069123	-0.008447	0.0039364	0.011853	0.0021856	-0.0052755	-0.0055516	0.01612	0.0029201	0.019451	0.017298	0.0060506	-0.00016873	0.032619	0.018584	0.066088	0.0018555	0.029974	0.023884	0.012151	0.042948	0.025284	0.038833	0.028164	0.019882	9.87e-06	0.023122	0.033462	0.0213	0.033159	0.017014	0.0040279
sub20	congtrol group	motor execution	second part	-0.010392	-0.0068143	-0.013197	-0.0086773	0.0094992	-0.0071615	-0.010994	-0.0040256	0.00095188	-0.0080524	-0.0018777	-0.0040438	-0.037828	-0.012319	0.004183	0.0011351	-0.0014919	-0.018357	-0.023456	0.0036329	0.00062819	0.0044798	0.0062764	-0.012595	-0.018062	-0.041583	0.013084	0.009371	0.0094382	0.0023175	-0.0022074	-0.0027834	-0.00096017	0.027004	0.019301	0.014765	0.0063548	-0.0015949	0.004464	0.00619	0.027523	0.035338	0.021297	0.011696	0.0055615
sub1	congtrol group	motor imagery	second part	0.0075115	0.0088336	0.017452	0.007077	0.0077574	0.0044838	0.00030759	-0.0010672	0.0080158	0.011447	0.0079468	0.0045951	-0.00083204	0.0083635	0.0039929	0.0043359	0.012688	0.0043646	0.0061899	-5.5991e-05	0.0091594	0.0044625	0.01115	0.0033124	0.0095129	0.0038738	-0.001677	-0.0021427	-0.0013762	0.0011224	0.00028639	0.0014433	-0.0015986	-0.0070919	-0.0017545	0.0011075	-0.001852	-0.0014712	-0.0036981	-0.0073591	-0.013288	-0.0021932	-0.00061603	-0.0062052	-0.0030041
sub2	congtrol group	motor imagery	second part	0.0062759	0.00058041	0.011677	0.004247	0.0055714	0.011777	0.002301	0.0082823	0.0020414	0.0072009	-0.0020888	0.0022857	-0.013047	0.00080488	-0.0016107	0.0056578	0.004497	-0.0065677	0.0094221	-0.0054563	0.012289	0.013634	0.0078382	-0.0046784	0.012536	-0.0035779	0.0069632	-0.0056822	0.0071593	0.00020841	-0.0053478	0.014711	-0.0026884	0.023998	0.0083732	0.00775	-0.0043045	0.0061777	0.0067192	-0.0012607	0.004593	-0.0015271	-0.0030401	0.0076784	0.0054776
sub3	congtrol group	motor imagery	second part	0.0026301	0.0023874	-0.0073305	-0.010197	-0.0038501	-0.010029	0.0059567	-0.0077502	-0.0021741	-0.0079989	-0.0072044	-0.015911	0.011066	-0.00035184	-0.0029146	-0.0024994	-0.0015333	-0.011367	-0.00059915	-0.0038259	-0.0059165	-0.0018625	0.017148	-0.0020219	1.4366e-05	0.016157	-0.0052672	-0.0024221	0.0064621	0.008395	0.0013214	0.0087025	0.0066343	0.011598	0.00094342	0.0086206	0.0091905	0.0098001	0.0084621	0.0048513	0.0084629	0.00017302	0.0041809	0.004827	7.57e-07
sub4	congtrol group	motor imagery	second part	0.00123873	0.00298623	0.00488632	0.00572484	0.0157067	0.00476755	-0.00215877	0.00426582	0.00193736	0.00461085	0.00450507	0.0105849	0.00158615	-0.00360435	-0.000552109	0.0049441	0.00335348	0.0058406	0.00408616	-0.00126377	0.00458723	0.00254926	0.00628113	0.00479293	0.00612976	-0.00623697	0.00147064	0.000217242	-0.000509527	0.00469615	0.00491151	-0.00212229	-0.00327003	-0.00344551	0.000131625	0.000182953	0.0036272	-0.00269969	-0.00120243	-0.00536311	-0.000509897	0.00366614	0.00255988	-0.00607322	-0.00132852
sub5	congtrol group	motor imagery	second part	0.00668234	0.0170907	0.0167866	0.00519103	0.00674507	0.015172	0.0123996	0.0160657	0.0151103	0.0117727	0.000732531	0.0128055	0.00855327	0.0208238	0.012523	0.0107407	0.0119711	0.0110087	0.0142244	0.0285685	0.021242	0.0058048	0.0110967	0.00969188	0.0159069	0.0143309	0.0234754	0.0108573	0.0054777	0.00802983	0.00915213	0.0121019	0.0145995	0.0151194	0.00640872	0.00795962	0.00124111	0.00587828	0.0151043	0.00879107	0.011351	0.00749893	0.0110522	0.00747825	0.00618002
sub6	congtrol group	motor imagery	second part	0.00296365	0.00942553	0.0107972	0.00825566	0.0131835	-0.00262893	-0.0038311	0.0063745	0.00777601	0.00356044	0.00640497	0.00998757	-0.000291131	0.00411593	0.00011272	-0.000670794	0.00267431	0.00538284	0.00687562	-0.0059408	0.000504331	0.00441082	0.00671433	0.00680856	0.00550597	0.00384758	0.000886998	0.00145009	-0.00590826	0.00222836	-0.000893925	0.00201522	0.000216369	-0.00479236	0.00580209	0.00622542	-0.00614576	-0.00923044	0.00161113	0.00538851	0.00388461	-0.00203481	-0.000368285	3.82e-05	-0.000119648
sub7	congtrol group	motor imagery	second part	0.00825846	0.000768363	0.00303108	0.00177894	0.00967419	0.0167417	0.018284	0.0026154	0.00462146	-0.0014406	0.0015819	-0.00179863	0.009448	0.014449	-0.000297068	-0.00872583	-0.00707025	0.0135002	0.00185815	0.0182932	0.000957867	0.0114453	-0.00502916	0.006744	0.000117927	0.00921527	0.0143617	0.00791443	0.0134736	-0.00337706	-0.00699523	0.0128045	0.0187234	-0.00458794	0.0121439	-0.011451	0.00768278	-0.00883678	0.0157524	0.0129743	0.00784595	0.0179019	0.00936364	-0.00355756	0.00729009
sub8	congtrol group	motor imagery	second part	-0.0161462	-0.0102289	-0.0102161	-0.00870839	-0.0181322	-0.0202589	-0.00528934	-0.0186564	-0.0138693	-0.00391927	-0.00255188	-0.0173167	-0.0110954	-0.00998753	-0.0173532	-0.0139199	-0.0102111	-0.00989015	-0.0100322	-0.0122145	-0.0119982	-0.00795514	-0.00623092	-0.00225721	-0.00459554	-0.00422386	0.000749799	-0.00702884	0.00420862	0.000174692	0.0057171	-0.00106427	-0.00640369	0.00824523	0.0112941	0.0110153	0.0132786	0.0181298	-0.00278898	0.00243562	0.00860455	0.0273537	0.0219447	0.0176345	0.0106576
sub9	congtrol group	motor imagery	second part	-0.0014505	0.00021953	-0.0057928	-0.02164	0.0017209	-0.00090495	-0.0070704	-0.010334	-0.022075	-0.021125	-0.010019	-0.014402	-0.0024742	-0.018409	-0.030118	-0.018725	-0.028041	-0.012342	-0.00036549	-0.0076559	-0.013578	-0.052781	-0.0073011	-0.0035656	0.0058277	-0.0067571	-0.0034059	0.027941	0.014389	0.0056722	0.023904	0.022465	-0.0026302	-0.021233	0.011405	0.0038941	0.007091	-0.0010281	0.0048441	-0.051903	-0.014813	-0.013114	-0.0068398	-0.0079963	-0.017277
sub10	congtrol group	motor imagery	second part	0.0039069	0.00148715	0.0130038	0.00571659	0.00680722	0.0120825	-0.0118054	0.000552688	0.00833302	-0.000536213	-0.00351459	0.00300101	0.00418915	-9.7e-05	-0.00337169	-0.00324956	0.00103906	-0.0071826	0.00440171	-0.00847546	0.00332556	0.00228328	0.0100407	-0.00394358	0.00246538	-0.00215321	0.00663969	0.00491411	0.0141943	0.00670874	0.00361057	0.00579151	-0.0039843	0.00360728	0.0078825	0.00609271	-0.00342035	0.0117156	0.00320074	-0.00914244	-0.00459631	-0.000319607	-0.000801969	-5.32e-05	0.00654242
sub11	congtrol group	motor imagery	second part	0.00425158	0.00595116	0.0193954	0.0151145	0.0202822	0.0436022	0.0358494	0.0218606	0.0301712	0.0380776	0.00686985	0.034723	0.0346243	0.0207928	0.00662274	0.0404733	0.0390026	0.0148339	0.0195317	0.0344262	-0.00620695	0.0108963	0.0347518	0.0103586	0.0375148	0.0285045	0.0250746	0.0168982	0.0180017	0.0224825	0.0191702	0.0341615	0.0696788	0.0318683	0.0122552	0.0378921	0.0209062	0.0279112	0.0391913	0.045197	0.0153863	0.00386188	0.00226004	0.000232601	0.00668853
sub12	congtrol group	motor imagery	second part	0.0112748	0.0119349	0.00802916	0.00894672	0.00708308	0.00575398	0.00946965	0.00980347	0.0101619	0.0102292	0.00322217	0.00774022	-0.000532426	0.0123484	0.0172278	0.0125534	0.0142746	0.00553631	0.00716484	0.00529741	0.0176036	0.0151516	0.0142758	0.0128926	0.00997964	-0.000996205	0.00890437	0.00836581	0.0132805	0.0007441	0.00492644	0.00357086	0.00843597	0.0143083	0.000563751	0.0101547	0.00504127	0.00968225	0.00489455	0.0115368	0.00662695	0.00623691	-0.00124099	0.00318411	0.00327749
sub13	congtrol group	motor imagery	second part	0.00377664	0.00879019	0.0141359	0.01511	-0.0022864	0.010597	0.0390295	0.00539409	0.011123	0.0101879	0.00507486	-0.000137815	0.0432706	0.0269663	0.00776422	0.0120515	0.00573621	0.00910397	0.00623072	0.029732	0.0177868	0.0172623	0.0142046	0.00636424	0.0244536	0.0310737	0.0279702	0.02008	0.0227863	0.00374331	0.0157799	0.0215283	0.0156122	0.04358	0.0137392	0.0157918	0.021483	0.018574	0.0208609	0.0321899	0.0238417	0.0104794	0.028778	0.0113008	0.0148785
sub14	congtrol group	motor imagery	second part	-0.00477394	-0.0022149	-0.00519644	0.0111881	0.0122784	0.00402752	0.00746736	-0.00181826	-0.00394653	0.00614507	0.00695076	-0.00953726	0.0221637	-0.00076887	-0.0066597	-0.00190412	0.00496889	-0.00633786	-0.0110012	0.00742464	-0.00318902	0.00480288	0.0116068	-0.00222772	0.0112189	0.00509696	0.000212339	-0.000854581	-0.00307011	0.00542987	0.00389544	0.00836356	-0.00945973	-0.00469969	2.62e-05	-0.000189577	0.00948894	0.00681148	0.00422277	0.00134771	2.77e-05	0.0073287	0.00871186	0.00109294	-0.0012491
sub15	congtrol group	motor imagery	second part	-0.00077683	0.0033329	0.0056011	0.0088985	0.025137	0.0068083	-0.0072059	0.019262	0.0075446	0.0053121	0.019533	0.014924	-0.0082928	-0.0045276	0.0036647	0.013259	0.0095729	0.023604	0.00098627	-0.0077097	0.0053091	-0.0045533	0.0045571	0.010478	0.0055108	0.0051921	0.011846	0.0011041	-0.003803	0.014839	0.016464	0.001577	0.0046731	0.010491	0.0019315	-0.00022978	0.0046479	0.0070044	0.023357	0.0078706	0.013803	0.0047718	-0.0073921	0.011892	0.0067806
sub16	congtrol group	motor imagery	second part	0.026353	0.011323	0.014157	0.0090196	0.0027831	0.012289	0.023091	0.036614	0.014027	0.016287	0.028565	0.023258	0.0087251	0.039864	0.032236	0.027502	0.029428	0.038039	0.03353	0.019628	0.028516	0.030848	0.0081002	0.023293	0.028621	0.015825	0.0081652	0.019368	0.012706	0.012402	0.0094834	0.012742	0.019686	0.023665	0.035206	0.024484	0.015433	0.025379	0.01607	0.013212	0.0084445	0.022069	0.015472	0.0337	0.029724
sub17	congtrol group	motor imagery	second part	0.014755	0.028278	0.043816	0.017505	0.010488	0.021455	0.025139	0.039798	0.039056	0.019387	0.018285	0.022232	0.0094731	0.050103	0.035313	0.029353	0.011596	0.01391	0.023849	0.011374	0.020557	0.022221	0.012648	0.024336	0.016818	0.013386	0.0072439	0.016768	0.0015036	0.007808	0.012382	0.019356	0.022057	-0.013176	-0.0048064	-0.011543	0.11396	0.013921	0.0088041	0.00057346	-0.006456	-0.013226	0.049335	-0.010934	-0.0073328
sub18	congtrol group	motor imagery	second part	-0.00715	-0.0034009	0.0070918	0.0013363	-0.00018448	-0.0044538	-0.0041018	-0.0049535	0.0014912	0.0071543	-0.0045201	-0.0041828	-0.0043995	-0.0016286	0.0064467	0.006578	-0.0033707	-0.001181	0.003673	-0.0047228	0.0015744	0.0043488	0.0019598	-0.0039377	0.005165	0.0053094	-0.0015387	0.0056727	0.006491	0.0071291	0.0072369	0.0046795	-0.00037903	0.0018833	0.005717	0.0071647	0.0067922	0.0017693	0.0079501	0.0001515	0.00777	0.007903	0.0015539	0.0052085	0.0021272
sub19	congtrol group	motor imagery	second part	0.0037447	-0.001776	0.0068281	0.01357	0.0054365	0.0006241	0.0031154	0.0065355	0.01341	0.016756	0.021817	0.0028109	-0.0047434	0.002862	0.003756	0.024258	0.027043	0.0050048	-0.0040251	0.0051866	0.022875	0.013116	0.023211	0.024861	0.0037041	0.002387	0.022486	0.022509	0.015223	0.0091741	0.015674	0.0042914	0.033152	0.03215	0.030692	0.031937	0.016249	0.015755	0.0002185	0.036927	0.030537	0.016406	0.039776	0.023766	0.0074932
sub20	congtrol group	motor imagery	second part	-0.0094502	-0.0030203	-0.0078448	-0.0018052	0.0059245	-0.0062716	-0.010554	-0.0046182	-0.00049829	-0.00041865	0.0015422	0.0015211	-0.022689	-0.0057457	-0.0031253	-0.005787	0.0029033	-0.0026215	-0.0053813	0.0015944	-0.0046478	0.00039268	0.0019974	0.003521	-0.0027305	-0.024363	0.00010813	0.0086649	0.0068856	0.0042365	0.0048825	0.0021737	0.010225	0.015111	0.01053	0.0090896	0.0049074	0.0048707	0.0073491	0.011555	0.0074744	0.016228	0.018095	0.0055228	0.0056844
sub1	congtrol group	motor observation	second part	0.011985	0.0040566	0.0039302	0.0014677	0.003242	0.0019373	-0.0010677	0.01796	0.0034476	-0.00016759	-0.0025643	0.0063676	-0.0034217	0.0025709	0.0019383	-0.0045665	-0.00098811	0.00071713	0.0063205	-0.0078193	0.0012651	-0.0041713	0.0080934	0.0033325	0.0085802	-0.013589	0.0020469	-0.0040486	-0.0034792	0.0067708	0.003399	-0.0023513	0.0019267	-0.0017132	0.0025353	0.0080581	0.004456	0.0037147	-0.01353	0.0034678	-0.0002954	0.0040574	0.0057307	0.0037774	0.0035511
sub2	congtrol group	motor observation	second part	0.019141	0.0053447	0.011271	0.015428	0.0095898	-0.011701	0.0021123	-0.00056803	0.017848	0.010122	0.0088375	0.0049118	-0.042374	0.00067621	0.0065711	0.010734	0.0064435	0.0034209	0.0028788	0.010025	-0.0042129	0.016668	0.014139	-0.0023086	0.008971	-0.0090977	0.002621	0.0096032	0.011691	0.0059703	0.0059319	0.0059323	0.011793	0.0070352	0.016521	0.02174	0.0058352	0.01331	0.0035798	0.02236	0.0088077	0.0097421	0.0037362	0.011926	0.0032356
sub3	congtrol group	motor observation	second part	-0.018703	-0.0098421	-0.015431	-0.016917	-0.015832	-0.027702	-0.029447	-0.016834	-0.01069	-0.013166	-0.014239	-0.029454	-0.019076	-0.015287	-0.013409	-0.010724	-0.011722	-0.027899	-0.010623	-0.012341	-0.014804	-0.0058564	-0.00071012	-0.0067738	-0.016387	-0.018675	-0.0076706	-0.0094887	-0.0062361	-0.0085092	-0.011834	-0.0029678	-0.0076011	-0.011116	-0.0071613	-0.0069355	-0.0083276	-0.0059506	-0.010894	-0.00044607	-0.0085329	-0.0206	-0.01008	-0.015006	-0.014501
sub4	congtrol group	motor observation	second part	-0.00734564	-0.00412307	0.000923651	-0.0024169	0.00359585	-0.00317565	-0.00688657	0.000161551	-0.00111878	0.00289649	-0.000976973	0.00531502	-0.00588716	-0.0073064	-0.00156705	0.000423613	0.00168285	0.00300163	0.00468525	-0.00891135	-0.00248404	-0.00462677	0.00255089	0.00205717	0.00498441	-0.0135524	-0.0024679	-0.00133577	-0.00342854	0.00153171	0.00115276	-0.00735845	-0.0047035	0.00275981	0.00122484	-0.00347173	-0.00200738	-0.00291267	-0.00616159	-0.00521131	-0.00543946	-0.0128872	-0.00526264	-0.00279297	0.0105502
sub5	congtrol group	motor observation	second part	-0.00674761	-0.000456411	-0.00272374	-0.0195945	-0.0166295	-0.00571659	-0.0126716	-5.7e-05	0.00193496	0.00279831	-0.0106102	-0.00501296	-0.0242124	-0.00453488	0.000785593	0.0054054	0.00530449	0.000832418	-0.000583931	0.000103734	-0.00839805	-0.00375097	0.00495734	-0.0049565	-0.00441302	-0.00546984	-0.0150678	-0.00610534	-0.00539341	-0.00648061	-0.00684352	-0.00481736	-0.00306462	-0.0133217	-0.00232236	-0.00694905	-0.00880441	-0.0113527	-0.0105766	-0.00929355	0.00112997	-0.0025629	-0.00348492	-0.00795703	-0.00688618
sub6	congtrol group	motor observation	second part	-0.00502893	-0.00192793	0.00289086	-0.0060374	-0.00798937	-0.00993145	-0.0092702	-0.00232908	0.00424984	-0.00182549	-0.00379742	-0.00325573	-0.00863343	0.000402304	-0.00391838	-0.00398156	-0.00200383	-0.00772625	-0.0014765	-0.0132575	-0.0125116	-0.00366896	-0.00714124	-0.0101579	-0.0150085	-0.0102402	-0.0104374	-0.00282025	-0.01806	-0.0158625	-0.00466466	-0.0132242	-0.0107928	-0.0135072	-0.0112774	-0.0104053	-0.016125	-0.0137984	-0.0136135	-0.00391347	-0.00529216	-0.0271762	-0.0169282	-0.014274	-0.0116465
sub7	congtrol group	motor observation	second part	0.00864237	0.00319512	0.0128755	0.0262702	0.0160207	0.00964143	0.0252808	0.00598296	0.0144925	0.011966	0.010587	0.00499671	0.0209961	0.0134945	0.00658188	0.00457893	0.000799596	0.0140561	0.0154627	0.0314807	0.00834784	0.0127054	0.00651058	0.00592605	0.00749482	0.0380476	0.0157991	0.0170667	0.0107135	0.00162841	-0.00359487	0.0149433	0.0152523	0.00289673	0.0132101	-0.00154614	0.00200728	0.00684727	0.0208664	0.00251243	-0.00303135	0.0116851	0.00961637	-0.00143191	0.00788864
sub8	congtrol group	motor observation	second part	-0.00304095	-0.000488128	-0.00233845	-0.00586307	-0.0044615	-0.0155021	-0.00653162	-0.00295152	-0.00481338	-0.00294627	-0.00162384	-0.0027648	-0.00728437	-0.00484974	-0.00708552	-0.00913312	-0.00484515	-0.00234429	-0.00447386	-0.0102789	-0.00939507	-0.00712752	-0.0109103	0.00069783	-0.00939761	-0.00407191	-0.00524859	-0.00478714	-0.00180958	-0.00184833	-0.000214771	-0.00460552	-0.00386726	-0.00913491	0.00246496	-0.0046789	-0.00766627	-0.00624134	-0.00544739	-0.00166205	-0.000399288	0.00232402	-0.00501188	-0.00317551	-0.0100497
sub9	congtrol group	motor observation	second part	0.016027	0.0017272	-0.0072222	-0.030377	0.0023956	0.012411	0.0075768	0.0016656	-0.019317	-0.01055	-0.016027	-0.00091912	0.0097639	-0.0071225	-0.012982	-0.024083	-0.022822	-0.017081	0.0015987	0.0068411	0.0029915	0.039008	0.001663	-0.0046299	-0.0093125	-0.0081562	0.014429	0.040368	0.0099081	0.0072044	0.030948	0.016813	0.0047566	0.0066794	0.0038801	-0.018763	-0.0011353	-0.015849	0.012552	-0.013627	-0.034618	-0.032767	-0.041305	-0.026043	-0.016039
sub10	congtrol group	motor observation	second part	-0.000422628	0.000774074	0.00132734	0.000757987	0.00328432	0.00407169	-0.00783394	0.00322969	-0.00088808	0.00990698	-0.00276447	0.000302882	-0.000468854	0.00128359	-0.000772421	-0.00509718	-0.00755947	0.00339047	0.00427789	-0.000408213	0.00541094	-0.00084941	0.00926972	-0.00461037	-0.000502832	0.00540785	-0.00670088	0.00563792	0.0125584	0.00307356	-0.00150848	0.00684823	0.00246737	-0.0024782	0.0050837	0.0111138	0.00789426	0.00853471	0.00219537	0.00116057	-0.00262529	0.00365444	-0.000122831	0.00167201	0.00706516
sub11	congtrol group	motor observation	second part	-0.00668823	-0.00642331	0.00764908	0.000837072	-0.0188686	0.00235697	-8.91e-05	-0.00444806	0.00387145	0.00494525	-0.00353972	0.0103973	0.00436891	-0.00310777	-0.0117179	0.00269303	0.0140692	0.00731128	0.000703685	-0.00467069	-0.0197227	0.000620941	0.0100708	-0.000755321	0.00727532	0.000225573	-2.24e-07	0.00550443	0.0005357	0.00330505	0.00211184	0.00275954	0.0216367	0.0193063	0.00387242	0.0127143	0.00828068	0.00139925	0.0180366	0.024099	0.0124171	-0.00399746	0.00143579	-0.00408005	-2.86e-05
sub12	congtrol group	motor observation	second part	-0.00228834	0.00142646	-0.000732789	-0.00695608	-0.0072929	-0.0133271	-0.00709305	-0.00366851	-0.00186866	-0.000744308	-0.00249707	-0.00141589	-0.0112644	0.0013773	0.00257123	-0.00075702	0.00255259	-0.00313971	-0.00222895	-0.0138828	-0.00102258	-0.00215245	-0.0017537	0.00122763	-0.00197523	-0.0202046	-0.00432769	-0.00348214	-0.00854923	-0.000923453	-0.00154719	-0.0101663	-0.0110531	-0.00633774	-0.00766166	-0.00486689	-0.0033611	-0.0125541	-0.00951722	-0.00478062	0.00483626	-0.00346664	-0.0159319	-0.0119384	-0.00431961
sub13	congtrol group	motor observation	second part	0.00688648	-0.00377046	0.00995453	0.00955582	0.00484344	-0.00108984	0.0106201	0.00107247	0.00341941	0.00880097	0.00885486	-0.00508881	0.0160228	0.0101542	0.00118344	0.0156602	0.0113746	-0.0088224	-0.000447834	0.0015521	-0.00528396	0.0113967	0.0186355	0.0136641	-0.017298	0.0196829	0.011308	0.0053205	0.0227624	0.0102914	0.00729063	0.0067767	0.0041452	0.0124923	0.00997193	0.0178692	0.0107946	0.0154342	0.0178403	0.0155869	0.00972462	0.0113721	0.0188588	0.0112755	0.0136105
sub14	congtrol group	motor observation	second part	-0.0118629	-0.00114764	-0.00383554	0.0101401	-0.00806163	-0.00246064	-0.0065109	-0.00397654	0.000373593	0.000398678	0.00674684	-0.00849334	-0.00171735	-0.00556569	-0.00126208	0.00157808	0.00144143	0.000719475	0.00137096	-0.00207069	-0.000200023	0.0022101	0.000650239	-0.00164773	-0.00344152	-0.00392562	-0.00420083	0.00301058	-0.0049825	-0.00558659	-0.00228678	-0.00577055	-0.00565113	-0.00364676	-0.000617583	-0.00529137	-0.000676801	-0.00872655	-0.000118909	0.00241132	0.00193706	0.00140441	0.00261727	-0.00405079	-0.00218394
sub15	congtrol group	motor observation	second part	-0.0048768	0.0048166	0.00281	0.0021908	0.0069195	0.0081641	-0.012219	0.0058026	0.0011156	0.0044554	0.0046756	0.014643	0.012226	-0.011828	-0.0013513	0.0034299	0.0010724	0.0056387	0.0034343	-0.013098	-0.0086161	-0.0025104	0.0096582	0.014855	0.0079359	0.0082482	0.0025167	-9.4052e-05	0.0025541	0.00081445	0.0084205	0.0040689	-0.0085825	-0.00066013	0.0073862	0.0068401	0.012309	0.0041552	0.0037515	-0.020115	0.0058159	-0.0040919	0.0069566	0.00032474	-0.0026683
sub16	congtrol group	motor observation	second part	0.012631	0.011748	0.013168	-0.0051014	0.00047186	-0.003276	0.0018713	0.018475	0.0097978	0.008923	0.0083771	0.0054166	-0.016658	0.007309	0.0051525	0.012024	0.013783	0.011299	-0.0064537	0.0019094	0.0041453	0.0088863	0.0069001	0.019234	0.0015123	-0.017024	0.0088541	0.0024289	0.0017875	0.01827	0.0017387	-0.0046992	0.0097386	0.019305	-0.0021182	0.005688	0.013701	-0.0003238	0.0060754	0.018921	-0.0067144	0.00091826	0.0089581	0.010121	0.01458
sub17	congtrol group	motor observation	second part	0.0092649	0.010828	0.0073543	0.0090102	0.01354	-0.00087027	-0.016171	0.014655	0.026428	0.015107	0.010139	0.016127	-0.029864	-0.019182	0.0060162	0.001179	-0.013219	8.06e-06	-0.0062603	-0.025804	-0.014094	-0.0083889	0.0022313	-0.0011614	0.014313	-0.035277	-0.013418	-0.0066092	0.0007004	0.0061781	0.037532	0.0094828	-0.03001	-0.017993	0.00075498	0.0037317	0.16581	0.021312	-0.0043883	-0.005506	-0.012634	-0.0093694	0.0020973	-0.011334	-0.0053878
sub18	congtrol group	motor observation	second part	0.0088882	0.011906	0.015513	0.0089612	0.0077551	0.0037567	0.0069288	0.0085421	0.012229	0.0074389	-9.3949e-05	0.0057945	-0.0051638	0.0065127	0.010174	0.0027247	0.00042848	0.0061066	0.0025955	-0.00050747	0.002815	0.0032118	-0.00036982	0.0044365	0.0041873	0.0065998	-0.0087898	0.0054557	-1.0143e-05	0.0031226	0.0082589	0.007514	-0.0054222	-0.0046291	0.0081938	-0.0012937	-0.0024636	0.00039925	0.0079606	-0.0010119	-0.00098221	0.0023092	-0.0058451	-0.0061291	-0.0015134
sub19	congtrol group	motor observation	second part	0.0089897	-0.001075	-0.014314	0.0038323	0.0085535	0.020807	0.023991	0.01411	-0.0042778	0.016301	0.0082587	0.0085407	0.034782	0.0087755	0.0026129	0.012152	0.020921	-0.00038193	0.018459	0.011909	0.015465	0.0057549	0.025161	0.011868	0.024851	0.02852	0.010331	0.011537	0.015915	0.0073155	0.019491	0.021176	0.0088687	0.019445	0.012055	0.026507	0.015878	0.033412	0.010486	0.008214	0.013573	0.02338	0.015389	0.018479	0.015526
sub20	congtrol group	motor observation	second part	-0.011552	0.0047741	-0.00063379	0.0025551	0.0039909	-0.0063078	-0.0063536	-0.0019078	-0.0015856	0.0044758	0.0017231	0.0033126	-0.027157	-0.0020376	-0.011198	-0.002435	0.0051399	0.0065081	-0.0078753	-0.0020168	-0.0058634	0.001685	0.0075285	0.0047068	-0.0045918	-0.030867	0.012705	0.0062288	0.0075298	0.0094255	0.00073537	-0.0059183	0.0026797	0.017206	0.01616	0.027166	0.0026589	-0.0045025	0.0044679	0.011301	0.014892	0.02683	0.017364	-0.012945	-0.006218
